# Supplementary material for: Structural Analyses of Designed α-Helix and β-Sheet Peptide Nanofibers Using Solid-State Nuclear Magnetic Resonance and Cryo-Electron Microscopy and Introduction of Structure-Based Metal-Responsive Properties
Source: Int J Mol Sci. 2024 Jan 16;25(2):1111. doi: 10.3390/ijms25021111 (PMC10816960; doi:10.3390/ijms25021111)
Supplement: Supplementary file 1 [file ijms-25-01111-s001.zip]

Archive with 1 entries (1 files):
- ijms-2802612-supplementary.pdf
